# Supplementary material for: Five autoantibodies identified from immune complexes as breast cancer biomarkers
Source: Front Immunol. 2025 Jul 22;16:1640054. doi: 10.3389/fimmu.2025.1640054 (PMC12324166; doi:10.3389/fimmu.2025.1640054)
Supplement: Supplementary file 6 [file Table1.xlsx]

## Sheet: Sheet1
Accession	C1q method	Protein A/G method
A0A0M3KKW6		13205.6
A0A5C2GS15		53554.9
A0A5C2GSE3		53554.9
A0A5C2GHE1		64665.3
A0A5C2GHX3	774911	70139.8
Q9HB00	2.00803e+07	87167.9
Q71DI3	4.16045e+08	87281.6
A0A5C2GJW2		90897.5
Q14974	2.2319e+07	112927
A0A5C2GCQ3		117912
A0A1W2PPA3	2.75853e+06	119723
A0A5C2GIF2		126865
A0A5C2GAA2	4.55427e+06	130018
P07225	2.9101e+06	134285
A0A5C2GJE5		144515
A0A087X1I3	5.51958e+06	147655
Q5J7V8	3.81506e+06	150313
F5GZQ3	8.0396e+06	152831
A0A5C2G3T5		160755
A0A5C2G984		161267
Q701L7		162332
A6NLN1	5.14195e+07	165318
A0A0C4DH63	5.78846e+06	174780
A0A5C2GAY8		178767
A0A5C2GKE1		179066
Q9Y3I0	3.26998e+06	195751
Q0ZCI0		197883
A0A3B3IT92	5.16961e+06	223091
A0A5C2FTC1		230035
Q53F35	8.12357e+06	231106
A0A5C2GKH8	1.86952e+06	241392
P21796	2.81994e+07	267208
Q9NS69	5.7403e+06	281113
A0A5C2GF06		288056
P49720	8.16779e+06	297100
A0A5C2G9A2		307221
A0A5C2G1S5		316413
A0A1W6IYJ1	918231	317133
H0YN07	3.12083e+06	324577
A0A5C2GRI3	463189	328027
Q5QNW6	1.69325e+08	331082
G1FM90	958051	335237
A0A5C2GSW6		346713
A0A5C2GCG3		358492
A0A5C2GD34		376197
B2RMS9		377421
A0A5C2GU34		397199
A0A5C2GK39		433716
A0A5C2G1X5	1.55201e+07	448021
A0A5C2G7T9		472694
A0A5C2GLE9		484420
A0A5C2GI24		497734
B7ZA94	411620	501709
A2N0U2		515270
A0A5C2GC74		517360
A0A5C2GE94	3.98797e+06	519886
A0A5C2GL35		529430
P22532	1.59865e+06	535724
A0A5C2G8D1		538363
Q6KB66	2.86374e+06	556596
I0B0K8	7.19452e+06	563845
Q8WVV4	1.99777e+06	564397
D6RAR4		578448
A0A5C2G1B7	381851	582572
A0A5C2GUF6		589663
Q2TSD0	3.97394e+08	595246
A0A5C2GA45		603063
A0A5C2G5G5		604896
P05089	8.88524e+06	605623
A0A5C2GNJ1	456767	612793
A0A5C2GYW7		663577
P07900	1.88957e+08	665457
A0A5C2GC63	2.28591e+07	674669
A0A5C2GJU2		675943
P31151	184460	693537
A0A5C2GPH4		705082
A0A024R035	2.26535e+06	705424
A0A5C2G8V3	2.20347e+06	712659
B7Z7N3	4.85002e+06	717120
B2R950		722698
Q9C0A0	2.62888e+06	741945
A0A5C2GI59		754153
A0A5C2GNC4		797677
A0A5C2GNX8		812294
A0A5C2FY75		847195
A0A5C2GK44	1.27467e+06	849394
A0A5C2G9Q2		861019
A0A5C2GXX8		862574
A0A5C2GX25		894773
A0A0X9UWL5		905197
A0A5C2GT01		915464
H7C1V0	7.50806e+06	917000
H0YMD0	1.89515e+07	920460
A0A5C2GI81		921413
A0A5C2G6T4		945165
A0A5C2FVQ4		991361
A0A5C2GVA7		995084
H0Y755		1.00188e+06
A0A5C2GVQ7	4.99723e+07	1.00208e+06
A0A5C2GME1		1.01937e+06
Q01469	7.40495e+06	1.02646e+06
A0N5G3		1.03967e+06
A0A5C2GKI4	2.27681e+08	1.06397e+06
A0A4P8J2C9		1.08161e+06
A0A5C2GAS5	811610	1.08742e+06
B4DE59	2.84491e+07	1.10637e+06
A0A5C2G4A9		1.10713e+06
A0A5C2GC59		1.10968e+06
P49913	4.11279e+06	1.1289e+06
A0A2R8Y793	4.93758e+08	1.18811e+06
A8JZY9	2.39204e+08	1.18837e+06
A0A5C2G9U9		1.1899e+06
A0A5C2GRF8		1.23231e+06
A0A5C2FU74		1.24728e+06
A0A5C2G7I5		1.2527e+06
P22528	4.10877e+06	1.2566e+06
A0A0A0MT01		1.27257e+06
A0A5C2GHU5		1.28274e+06
A0A5C2GDG1		1.29608e+06
A0A5C2G3Z2		1.30552e+06
A0A5C2G2X5	3.65948e+06	1.30939e+06
A0A5C2GTT7		1.31661e+06
P14923	1.65023e+07	1.32039e+06
A0A5C2FZB6		1.331e+06
A0A5C2GJA9		1.34034e+06
A0A5C2GKP3	503954	1.3449e+06
A0A5C2G7X0		1.3882e+06
Q8NF20		1.39387e+06
A0A5C2GI26		1.40023e+06
A0A5C2GH05		1.43044e+06
F5H423	1.67467e+07	1.46645e+06
A0A5C2GUV2		1.47562e+06
A0A5C2GHR6		1.48763e+06
P43652		1.49954e+06
A0A5C2G2A0		1.51654e+06
A0A5C2GT92		1.52821e+06
Q08188	1.98177e+07	1.5492e+06
A0A5C2GVP8	2.03448e+06	1.5844e+06
A0A5C2GAM1		1.58478e+06
A0A5C2GUR1		1.60484e+06
A0A5C2GNZ1		1.61197e+06
A0A5C2GV88		1.62438e+06
A0A5C2H1Q2	2.76596e+06	1.63282e+06
A0A5C2G358	114529	1.64857e+06
A0A5C2GD56		1.64885e+06
F8W6I7	1.75187e+08	1.67067e+06
A0A5C2GNE0	1.75358e+07	1.69127e+06
Q02985		1.69961e+06
Q86TT1		1.70337e+06
A0A5C2G3J8		1.73091e+06
A0A2R8Y6G6	4.92849e+08	1.78261e+06
A0A5C2GLD0		1.80636e+06
A0A5C2G2X8		1.81644e+06
A0A5C2G8V5	2.58233e+07	1.81817e+06
A0A5C2GX34		1.858e+06
Q0ZCH4		1.8632e+06
B2RA39		1.86482e+06
A0A5C2GMQ5		1.86799e+06
A0A5C2GFT0		1.86935e+06
A0A5C2G709	421948	1.97729e+06
A0A5C2GJB0		1.99072e+06
A0A5C2FX12		2.01361e+06
A0A5C2FWS8		2.03617e+06
A0A5C2GMU6		2.07399e+06
P61981	4.62746e+07	2.07923e+06
A0A5C2GQP7		2.08871e+06
A0A5C2GD49	6.86414e+06	2.09556e+06
P02765	1.13339e+07	2.10858e+06
A0A5C2GPQ1		2.16337e+06
A0A125U0U4		2.17154e+06
A0A5C2GWN2		2.17397e+06
A0A5C2GJM6		2.19691e+06
A0A5C2G1B3		2.20418e+06
A0A5C2FYF1		2.28737e+06
A0A5C2G5E1		2.32558e+06
A0A5C2GTV9		2.33831e+06
A0A5C2G193		2.4006e+06
A0A449C198		2.40707e+06
A0A5C2GVE4		2.47272e+06
Q02413	1.98127e+07	2.47672e+06
A0A5C2GIE2		2.49699e+06
A0A5C2GUB4		2.49991e+06
A0A5C2FTG4	1.84683e+07	2.54343e+06
A0A5C2GB68		2.5454e+06
Q9BSV4	1.62725e+07	2.63946e+06
C9J0E4	1.13341e+07	2.69869e+06
P07814	8.73778e+06	2.72326e+06
A0A5C2GC72	1.40832e+06	2.73611e+06
A0A5C2GVX4		2.76323e+06
P10599	1.06638e+08	2.79834e+06
A0A5C2G4G9		2.83029e+06
P05109	2.96528e+07	2.83464e+06
A0A0F7T0G6		2.8492e+06
P26641	2.38756e+07	2.85199e+06
P52565	5.49639e+07	2.86131e+06
A0A5C2G2I8		2.93153e+06
A0A2U8J8R4		2.95512e+06
A0A2U8J8U9		2.95512e+06
A0A5C2G2N0		2.96105e+06
A0A5C2GQ14		2.97932e+06
A0A5C2GFQ0	1.02509e+06	3.03519e+06
A0A5C2G3H4		3.03988e+06
A0A5C2G3I1		3.04497e+06
A0A5C2GA89		3.05747e+06
A0A5C2GXB2	2.01204e+07	3.06597e+06
Q9P258	3.57807e+07	3.10982e+06
A0A5C2GP03	317414	3.11101e+06
A0A5C2GXS3		3.13359e+06
F5H793	5.21096e+07	3.18707e+06
A0A5C2G9Y0		3.31593e+06
A0A5C2GLZ4	3.33929e+06	3.40067e+06
A0A5C2G9K5		3.42244e+06
A0A5C2GIN4	1.05529e+06	3.4481e+06
K7ELM9		3.46645e+06
A0A5C2FV63	305789	3.46795e+06
A0A5C2GMK3		3.47059e+06
A0N7I9		3.51832e+06
B4E0E1	9.05241e+07	3.52547e+06
A0A5C2FY59		3.5276e+06
Q6FHF5	3.42323e+07	3.53297e+06
A0A5C2GVT0		3.5562e+06
A0A5C2GGP7	188527	3.5672e+06
A0A5C2G404		3.59958e+06
P08670	4.9506e+07	3.63226e+06
A0A5C2GWK2	4.99723e+07	3.65174e+06
A0A5C2GT20		3.65551e+06
A0A5C2GB23		3.69789e+06
Q8N1N4	1.70145e+07	3.73228e+06
P22314	1.56399e+08	3.74741e+06
A0A5C2GVE5		3.76091e+06
P54577	4.43138e+06	3.79208e+06
A0A5C2GN64		3.79439e+06
A0A5C2GWG8		3.8211e+06
A0A5C2GP05		3.90318e+06
A0A5C2GCB7	259076	4.10519e+06
P51991	2.31335e+07	4.10992e+06
Q69EZ8		4.12694e+06
Q9NZT1		4.21859e+06
A0A5C2GPX4		4.30643e+06
E9PK25	4.44068e+07	4.37552e+06
A0A5C2GKQ6		4.38586e+06
A0A5C2G869	3.4595e+06	4.39631e+06
P51884		4.41952e+06
P31944	2.17198e+07	4.47224e+06
C9JF17	4.62212e+06	4.48498e+06
A0A5C2GRN7		4.49832e+06
A0A5C2GSQ5		4.50924e+06
A0A5C2G8S9		4.51811e+06
P30041	5.65151e+07	4.57083e+06
A0A5C2GK13		4.5899e+06
Q5D862	1.66358e+07	4.60356e+06
A0A5C2FXE4		4.66371e+06
A0A5C2H014		4.74629e+06
D6RF35		4.76987e+06
P05160		4.78452e+06
P49908		4.91875e+06
Q04695	2.72998e+07	4.96698e+06
A0A5C2G847		5.0986e+06
A0A5C2G1Y7		5.13574e+06
A0A5C2GWP7		5.21355e+06
B4DUV1	1.27249e+06	5.27974e+06
A0A5C2GG29	4.87719e+06	5.28263e+06
A0A5C2GLY3		5.42726e+06
A0A5C2GCT2	1.14882e+06	5.5106e+06
A0A5C2GIP2		5.56201e+06
A0A5C2GWC6		5.56212e+06
P03951		5.57324e+06
A0A5C2GAW1		5.58887e+06
P25311	1.06498e+07	5.70815e+06
A0A5C2GAD3		5.76694e+06
A0A5C2GFJ7		5.77333e+06
A0A5C2G376		5.7766e+06
A0A5C2GRG4		5.779e+06
A0A5C2H271		5.80465e+06
A1A508	1.7e+08	5.8465e+06
D3JV43		5.93613e+06
Q96AT1	1.26021e+06	6.01026e+06
A0A5C2FU34		6.03197e+06
P49773	8.53722e+07	6.06183e+06
A0A5C2GCQ5		6.25255e+06
A0A5C2GBW7		6.25621e+06
A0A5C2GST6		6.35821e+06
Q96EP5	1.26132e+07	6.39624e+06
A0A5C2GUJ8		6.41469e+06
A0A5C2H0F4		6.41491e+06
E9PGX9	2.77503e+07	6.41515e+06
A0A5C2GNN6		6.54191e+06
A0A5C2GE91		6.62546e+06
A0A5C2GMS0		6.62768e+06
A0A5C2G1Y9		6.65105e+06
A0A5C2GES4		6.72911e+06
A0A5C2GWW8	465667	6.76223e+06
P02776	2.73079e+06	6.79042e+06
A0A5C2GMF1		6.86361e+06
A0A5C2GA07		6.89207e+06
A0A5C2GCS4		6.97447e+06
A0A5C2G662		7.00517e+06
A0A5C2G3H6		7.03656e+06
A0A5C2GQG7	6.45415e+06	7.08039e+06
A0A5C2GFQ6		7.16845e+06
A0A5C2GKM9		7.19998e+06
A0A5C2G0Y6	291955	7.21805e+06
A0A5C2FW41		7.21821e+06
A0A5C2GG18		7.24164e+06
C0JYY2	1.17173e+06	7.40991e+06
A0A5C2GM18	911761	7.62129e+06
Q86VV6	129843	7.71825e+06
A0A5C2G7Z3		7.72421e+06
A0A5C2G1V4		7.77776e+06
A0A5C2GHN8	2.13184e+06	7.94606e+06
A0A5C2G7H0		8.07285e+06
A0A5C2G6M4		8.15346e+06
A0A5C2GJA4	1.42158e+08	8.23469e+06
A0A5C2GYZ9		8.35149e+06
A0A5C2GL90		8.35877e+06
A0A5C2GBN0	319697	8.54051e+06
A0A5C2GDX4		8.82663e+06
A0A5C2GDL6		8.89638e+06
Q5UGI6	1.181e+06	8.9507e+06
Q7Z379	478050	9.01722e+06
A0A2U8J8S0		9.13198e+06
A0A5C2GGM0		9.23354e+06
A0A5C2GJK4		9.25374e+06
S6C4R7		9.36449e+06
A0A5C2GNH1	685158	9.9457e+06
A2N2G5		9.98486e+06
Q9UMS4	2.66391e+07	1.01127e+07
A0A5C2G9U3		1.01832e+07
E9PFZ2	269562	1.05123e+07
A0A5C2G526		1.05328e+07
A0A5C2GR99		1.07178e+07
A0A5C2GHM0		1.09035e+07
A0A5C2GYW0		1.09224e+07
E9PAQ1	7.49019e+06	1.09278e+07
A0A5C2G5Q2	1.25354e+07	1.09452e+07
A0A5C2G7D2	752797	1.09789e+07
A0A5C2GQJ5	1.25354e+07	1.1085e+07
A0A5C2FVL4		1.11606e+07
A0A6Q8PFJ0	2.11641e+07	1.12404e+07
A0A5C2GSU0		1.12436e+07
A0A5C2GL42		1.127e+07
A0A5C2GTG8		1.13428e+07
A0A5C2GY15		1.14284e+07
A0A5C2GTL7		1.14347e+07
A0A5C2H0S9		1.15772e+07
P15924	1.40385e+08	1.19285e+07
A0A5C2GT39	358705	1.20792e+07
B4DI39	1.49936e+08	1.2215e+07
A0A5C2G4F0	9.68687e+07	1.2392e+07
P0DOX2	256292	1.25402e+07
A0A5C2H192		1.26348e+07
A0A5C2GVP0		1.27864e+07
A0A5C2FXA1		1.29748e+07
P09871		1.34715e+07
A0A193CHR7		1.35296e+07
A0A5C2G8J2		1.35764e+07
B1AKG0		1.45122e+07
A0A5C2G1T4	852924	1.45661e+07
A0A5C2GL69		1.46542e+07
A0A5C2G4J9		1.47577e+07
P05388	1.26102e+07	1.57403e+07
B4DPN0		1.57588e+07
A0A5C2GJA3		1.60139e+07
A0A5C2G3H0	3.12413e+08	1.61168e+07
A0A0A0MSV6		1.63299e+07
A0A5C2GKL4	909881	1.64294e+07
A0A5C2G618		1.70302e+07
A0A5C2G0M0		1.70889e+07
A0A5C2FZJ7	371402	1.7105e+07
S6BGE0		1.71518e+07
A0A5C2G699	4.81533e+06	1.74677e+07
A0A5C2GTI6		1.77011e+07
A0A5C2GJI4		1.81385e+07
A0A5C2GJT4		1.89108e+07
A0A5C2GEN2		1.90516e+07
P01011	4.70601e+06	1.91129e+07
A0A5C2GRX4		2.0055e+07
D6RHJ6		2.04894e+07
P35443	1.36204e+06	2.11167e+07
A0A5C2FXS1		2.12036e+07
A0A5C2GA18		2.16703e+07
A0A5C2GDQ1		2.17553e+07
A0A5C2GQ60	582354	2.23722e+07
A0A5C2GJE9		2.26921e+07
A0A5C2G7M4	6.73974e+08	2.31747e+07
P02647	2.4476e+06	2.32403e+07
A0A0X9T7V9		2.36561e+07
A0A5C2GMN0	1.46502e+06	2.38444e+07
A0A5C2GE41		2.4134e+07
P81605	6.34485e+07	2.52548e+07
P02760		2.54002e+07
A0A5C2GQ72	3.02191e+06	2.56428e+07
Q86YZ3	1.71512e+08	2.57454e+07
A0A5C2G753	803489	2.58484e+07
A0A5C2G0Y1		2.63644e+07
P02649	3.77374e+07	2.71196e+07
A0A5C2GB80		2.76963e+07
A0A5C2GT12		2.96153e+07
P13671		3.01364e+07
A0A5C2GUF4	5.15033e+08	3.03984e+07
A0A5C2GDX1	422079	3.04824e+07
A0A5C2GQ24	8.48077e+06	3.09551e+07
A0A5C2G0G3		3.12642e+07
B4DPC7	469164	3.2245e+07
A0A5C2GMT3	982441	3.23884e+07
B2R7F8		3.24556e+07
P02790		3.33981e+07
A0A5C2FUK0	2.39233e+06	3.34169e+07
A0A5C2GEV1		3.44545e+07
P02533	2.07589e+08	3.46081e+07
A0A5C2G6K0	896714	3.46992e+07
A0A5C2GQ67		3.47385e+07
A0A5C2G6J9		3.59801e+07
A0A5C2GB33	660015	3.61057e+07
A0A5C2GVB5		3.61057e+07
B4DPQ0		3.72675e+07
A0A5C2GVM6		3.78427e+07
A0A5C2GXC2		3.92179e+07
P02747	4.58731e+07	3.9398e+07
A0A5C2G3C5		3.96109e+07
Q96DK0	3.12493e+06	4.1725e+07
A0A5C2G9Q0		4.29798e+07
A0A5C2FYI1		4.41865e+07
A0A5C2GDN8	741205	4.52789e+07
A0A5C2GHV9		4.52996e+07
A0A140TA32	3.69625e+06	4.54882e+07
A0A5C2G1T7		4.55171e+07
A0A5C2FZE8		4.57108e+07
P08697	817159	4.85995e+07
A0A5C2GAN5	2.53285e+07	5.04457e+07
Q6N095		5.24737e+07
A0A5C2GMW1	297505	5.45276e+07
A0A125QYY9		5.47435e+07
A0A5C2FWQ0	352161	5.92302e+07
A0A5C2GV93		5.98431e+07
P03952		7.02096e+07
O43866	3.41427e+06	7.34825e+07
P02538	6.53271e+08	7.38471e+07
P13647	5.21432e+08	7.58747e+07
A0A5C2G9N6	1.29097e+06	7.75086e+07
A0A5C2G127	4.93709e+06	7.846e+07
A0A5C2FX14	1.83488e+06	8.12484e+07
A0A5C2GL78		8.40922e+07
A0A5C2FUH8		8.98421e+07
A0A5C2FUT3		9.23761e+07
A0A384NKS6	6.70832e+06	9.89436e+07
P02763	1.25803e+06	1.02155e+08
A0A286YFJ8		1.02548e+08
A2J1N5		1.06094e+08
A0A5C2G725	2.64469e+06	1.06391e+08
K7EPT8	2.8796e+08	1.06678e+08
A0A5C2GTD7		1.09862e+08
P00738	853944	1.12644e+08
P01023	1.54345e+07	1.15893e+08
A0A5C2GLS3		1.16187e+08
A0A679KA99		1.18263e+08
Q12906	6.13459e+07	1.19998e+08
P04003	1.94975e+06	1.20607e+08
P04004	6.17512e+06	1.22979e+08
A0A5H1ZRQ7		1.26954e+08
P07996	2.44336e+07	1.26977e+08
Q9H2G2		1.43583e+08
A0A5C2GV75		1.4622e+08
A0A5C2GEX6	582354	1.53254e+08
P08779	8.22243e+08	2.07018e+08
A0A5C2GJT3		2.7658e+08
A0A024R962	4.15287e+07	2.82943e+08
A0A5C2GLZ3		2.89151e+08
S6BAN6	2.23829e+07	3.56455e+08
A0A5C2GXA1	1.53552e+07	4.27102e+08
P35908	2.89475e+09	4.82495e+08
P01024	2.99649e+07	4.83607e+08
Q53H26	6.9233e+06	5.79977e+08
A0A384MDQ7	1.45882e+07	6.38673e+08
P01871	6.46456e+07	7.96007e+08
S6AWF4	3.88864e+06	8.49274e+08
B2R8I2	1.1164e+07	9.09054e+08
A0A4W9A917	1.23892e+06	9.35554e+08
Q96K68	1.57925e+08	1.04629e+09
B4E1C2	1.91379e+08	1.36786e+09
P35527	8.38478e+09	1.43373e+09
A0A024R462	2.01065e+08	1.57351e+09
P13645	1.00225e+10	1.66102e+09
Q6GMV8	2.52948e+07	1.73277e+09
Q6N093	2.35522e+07	1.82285e+09
P0DOX7	5.00633e+08	1.96083e+09
Q6PIK1	1.36445e+07	2.11691e+09
P01008	5.62322e+07	2.27706e+09
H6VRF8	1.39254e+10	2.91347e+09
Q7Z351	1.87022e+08	8.24402e+09
P02768	8.19574e+08	1.36046e+10
A0A5C2G7K3	209561
P20851	220783
A0A5C2G7I0	269042
A0A5C2GC45	322903
A0A5C2G2Y5	356843
Q15181	369274
A0A5C2GL09	390728
A0A5C2GUG6	482180
A0A5C2GTT2	504255
A0A5C2FYD8	558683
A0A5C2GUS4	566738
A0A5C2GAU4	598329
A0A5C2G9B7	685644
A0A5C2GDF1	748701
A0A5C2H3E1	760034
A0A5C2GJM4	825070
B0AZN7	837983
Q16777	1.20806e+06
G3V0I5	1.33231e+06
Q12769	1.44931e+06
B4DFL1	1.50755e+06
P46783	1.53476e+06
H0Y579	1.54267e+06
A0A5C2GDH7	1.65426e+06
O75694	1.67119e+06
A0A087WVM4	1.7429e+06
Q92973	1.77244e+06
Q9UGM3	1.85083e+06
Q6FHU3	1.85401e+06
C9J177	1.8607e+06
Q7Z3Y8	1.89985e+06
Q6ZVX7	1.91329e+06
Q13200	1.98262e+06
U3KQT1	2.00198e+06
A8K6N9	2.02621e+06
B4DE46	2.05066e+06
F6XZQ7	2.07186e+06
Q5TF55	2.13875e+06
Q9BWD1	2.18906e+06
P11216	2.22541e+06
K7EQJ5	2.29325e+06
P13473	2.31854e+06
F8W651	2.33303e+06
Q6P453	2.42694e+06
F2Z393	2.43746e+06
A0A3B3IRQ8	2.4925e+06
Q9Y490	2.54411e+06
B4DN87	2.55831e+06
G3V4I5	2.57253e+06
Q15323	2.64053e+06
B4DRA0	2.66576e+06
B2RCT6	2.69741e+06
A0A5C2GFR3	2.78218e+06
Q96P63	2.80971e+06
P23490	2.82511e+06
B2R806	2.88036e+06
Q2TAY7	2.95327e+06
H0YF32	2.9849e+06
Q6ZR44	2.98529e+06
P42126	3.05827e+06
K7ENV7	3.07499e+06
Q15365	3.1396e+06
P05198	3.1596e+06
Q53R85	3.17439e+06
B4E0E5	3.18167e+06
Q9UHY7	3.23904e+06
H0Y8C6	3.23946e+06
Q14566	3.26641e+06
A8MX94	3.36762e+06
B7Z7P8	3.43473e+06
Q9Y2X3	3.47486e+06
A8K0T9	3.51426e+06
M0R3F1	3.51516e+06
B7ZB16	3.58268e+06
O75874	3.6102e+06
Q8N684	3.62491e+06
Q13011	3.64709e+06
B4DVZ8	3.7094e+06
B4DX78	3.72015e+06
A0A0C4DGN4	3.77469e+06
Q16629	3.77508e+06
Q9Y383	3.84495e+06
F5H3X6	3.86971e+06
Q9BZZ5	3.8936e+06
A6NDG6	3.93647e+06
F5H4Z7	3.98817e+06
K7EJH8	4.02029e+06
B4DZ87	4.12393e+06
F8VXI7	4.17114e+06
P48594	4.21153e+06
H0YJB9	4.22102e+06
Q9H6R4	4.23238e+06
P62491	4.29276e+06
H7C3F9	4.30544e+06
A0A0C4DGG8	4.41917e+06
Q9NPF4	4.49454e+06
A4D1M6	4.50518e+06
Q13347	4.60541e+06
Q9NR50	4.62704e+06
P52597	4.66574e+06
C9JH92	4.80402e+06
F5H157	4.83101e+06
A6NFX8	4.86519e+06
J3KQ69	4.87252e+06
A0A2R8Y5Y7	4.93262e+06
A8K9T9	5.11423e+06
Q9UKV3	5.15821e+06
A8K2R3	5.20773e+06
Q5CZ91	5.22686e+06
B3KUZ8	5.31921e+06
Q9Y617	5.33532e+06
A0A2R8Y6J3	5.3562e+06
F8VZG4	5.36309e+06
P59665	5.37396e+06
B4DXW6	5.42595e+06
A3KFL1	5.43838e+06
B4DN74	5.44761e+06
Q52LJ0	5.53304e+06
B7Z792	5.56117e+06
Q96P70	5.5954e+06
P12273	5.65359e+06
A0A0A0MT26	5.70151e+06
Q8N7H5	5.73641e+06
O43598	5.91038e+06
A0A3B3IT01	5.99372e+06
P27816	6.05039e+06
Q99460	6.19632e+06
Q15631	6.59256e+06
Q59H77	6.61391e+06
Q9Y4Y9	6.6492e+06
B4DE91	6.93886e+06
P62310	7.00876e+06
Q86VP6	7.10223e+06
A0A3B3ITK7	7.15266e+06
X6RJP6	7.15395e+06
Q5RI18	7.27887e+06
H7C3T4	7.44476e+06
Q53HM6	7.48325e+06
Q8N6N5	7.72406e+06
A0A087WVQ6	7.75468e+06
Q7L7L0	7.8694e+06
P54886	7.92642e+06
D6RBL5	7.93926e+06
B4DRK5	8.06924e+06
A0A024RBS1	8.07354e+06
G1UI32	8.33803e+06
A0A5F9ZHJ0	8.38851e+06
P20618	8.49903e+06
Q9Y230	8.50685e+06
E9PK48	8.51141e+06
X6RAC9	8.52297e+06
F4ZW63	8.73665e+06
Q9H773	8.76564e+06
J3KRX5	8.82324e+06
A0A087WWI4	8.89232e+06
I3L3H2	9.60339e+06
A8K5W7	9.62142e+06
A2VCR0	9.69003e+06
E5RH77	9.7566e+06
Q92841	9.78686e+06
Q9UHV9	9.81704e+06
O15347	9.92149e+06
Q14204	9.94022e+06
Q99436	1.00277e+07
A0A5C2G8K7	1.00975e+07
B3KXS5	1.04882e+07
J3KR44	1.09744e+07
A0A5C2GL23	1.10044e+07
H7C4C8	1.10336e+07
Q13423	1.12934e+07
Q9UMX0	1.1294e+07
P31946	1.14154e+07
B4DP06	1.1481e+07
P0C7P4	1.14842e+07
F5H018	1.15085e+07
Q16576	1.15552e+07
A0A6Q8PFW2	1.16078e+07
B2R5H0	1.16121e+07
P09012	1.18974e+07
A0A5C2GF22	1.1973e+07
A8K7F6	1.20802e+07
A0A0A0MSX9	1.21608e+07
Q15388	1.2191e+07
Q8WVC0	1.22329e+07
H3BS91	1.23503e+07
B4DRY7	1.2429e+07
P36578	1.28317e+07
A0A384ME17	1.28753e+07
P62318	1.29594e+07
B8ZZ54	1.31967e+07
P55072	1.33882e+07
P00441	1.34057e+07
B4DUL5	1.34148e+07
Q9Y5B9	1.35031e+07
Q8TAS0	1.36318e+07
P25787	1.36522e+07
P50991	1.36736e+07
Q8N5L9	1.37242e+07
P32119	1.39812e+07
P62805	1.40898e+07
P11586	1.42777e+07
P62258	1.4966e+07
P78527	1.49973e+07
E5RJU8	1.51767e+07
Q05CK9	1.52028e+07
H0YL69	1.53216e+07
P14625	1.53942e+07
Q71UI9	1.55343e+07
Q49AN9	1.57657e+07
H3BPK7	1.58403e+07
B4DJ30	1.59718e+07
B7Z2Z1	1.6147e+07
E9PB61	1.63208e+07
B4DRH6	1.66515e+07
Q5M7Z5	1.67537e+07
B4DPU6	1.68749e+07
B9A062	1.69451e+07
E9PRJ8	1.73338e+07
B4DNL5	1.75379e+07
Q5T749	1.79393e+07
P12532	1.79645e+07
A8K651	1.83284e+07
Q5JXI8	1.99314e+07
P68871	2.029e+07
Q9NUJ1	2.0433e+07
F8W8N3	2.19251e+07
K7ELW0	2.22041e+07
B4DI38	2.22909e+07
P05141	2.25014e+07
Q7Z794	2.25031e+07
Q9NR45	2.27724e+07
P60900	2.3641e+07
P68402	2.37607e+07
V9HW62	2.37659e+07
P63104	2.43519e+07
Q5U0A0	2.43972e+07
A8K525	2.49763e+07
Q53G71	2.52565e+07
Q99729	2.54323e+07
P62306	2.784e+07
B2R8R5	2.86605e+07
P55795	2.87972e+07
P25705	2.90252e+07
P39023	3.00638e+07
B4DP88	3.16413e+07
Q16836	3.31291e+07
E9PCA1	3.39825e+07
P62937	3.41455e+07
P00558	3.78651e+07
P84243	3.97187e+07
P14174	4.08164e+07
B4E0D5	4.25325e+07
Q53H03	4.27528e+07
Q13185	4.36839e+07
P13010	4.76894e+07
Q6PUJ7	4.92445e+07
B2R9K8	4.9278e+07
Q53F48	5.42359e+07
Q8N1C8	5.57493e+07
B4DY08	5.60869e+07
P04259	5.69361e+07
P18669	5.80477e+07
P11021	6.31317e+07
H7C4D0	6.78834e+07
P68431	7.05931e+07
A0A286YFA2	7.13789e+07
P08238	7.18483e+07
P30048	7.28456e+07
P31943	7.59826e+07
A0A3B3ITJ4	7.64866e+07
A8K7G2	7.84685e+07
Q08211	8.25918e+07
Q13151	8.31927e+07
A8K6Y1	8.42614e+07
P78371	9.25499e+07
Q99832	9.36864e+07
P39687	1.0175e+08
Q96QJ4	1.12372e+08
A0A0B4J1R6	1.34843e+08
B4DUQ1	1.41951e+08
Q6LC01	1.56391e+08
B4DUI5	1.57282e+08
P06576	1.5877e+08
E9PKE3	2.13172e+08
I6L957	2.40108e+08
A4ZU86	2.42934e+08
B3KM80	2.43594e+08
P13639	2.43992e+08
Q8WUW7	2.63724e+08
A0A0S2Z471	3.18024e+08
P63241	3.19952e+08
Q53HQ7	4.657e+08
B3GQS7	1.05399e+09

## Sheet: Sheet3
Accession	Description	C1q method	Protein A/G method
Q14974	Importin subunit beta-1 OS=Homo sapiens OX=9606 GN=KPNB1 PE=1 SV=2	2.2319e+07	112927
A0A1W2PPA3	Glial fibrillary acidic protein (Fragment) OS=Homo sapiens OX=9606 GN=GFAP PE=1 SV=1	2.75853e+06	119723
A0A087X1I3	Flavoprotein subunit of complex II OS=Homo sapiens OX=9606 GN=SDHA PE=1 SV=1	5.51958e+06	147655
Q5J7V8	Proliferation-inducing gene 20 protein OS=Homo sapiens OX=9606 PE=2 SV=1	3.81506e+06	150313
F5GZQ3	Trifunctional enzyme subunit beta, mitochondrial OS=Homo sapiens OX=9606 GN=HADHB PE=1 SV=1	8.0396e+06	152831
A6NLN1	Polypyrimidine tract-binding protein 1 OS=Homo sapiens OX=9606 GN=PTBP1 PE=1 SV=4	5.14195e+07	165318
Q9Y3I0	RNA-splicing ligase RtcB homolog OS=Homo sapiens OX=9606 GN=RTCB PE=1 SV=1	3.26998e+06	195751
A0A3B3IT92	DNA helicase OS=Homo sapiens OX=9606 GN=MCM4 PE=1 SV=1	5.16961e+06	223091
Q53F35	Acidic (Leucine-rich) nuclear phosphoprotein 32 family, member B variant (Fragment) OS=Homo sapiens OX=9606 PE=2 SV=1	8.12357e+06	231106
A0A2R8Y6G6	2-phospho-D-glycerate hydro-lyase OS=Homo sapiens OX=9606 GN=ENO1 PE=1 SV=1	4.92849e+08	1.78261e+06
B4E0E1	Poly [ADP-ribose] polymerase OS=Homo sapiens OX=9606 PE=2 SV=1	9.05241e+07	3.52547e+06
P30041	Peroxiredoxin-6 OS=Homo sapiens OX=9606 GN=PRDX6 PE=1 SV=3	5.65151e+07	4.57083e+06
Q9UMS4	Pre-mRNA-processing factor 19 OS=Homo sapiens OX=9606 GN=PRPF19 PE=1 SV=1	2.66391e+07	1.01127e+07
A0A6Q8PFJ0	Prelamin-A/C OS=Homo sapiens OX=9606 GN=LMNA PE=4 SV=1	2.11641e+07	1.12404e+07
B4DI39	cDNA FLJ54328, highly similar to Heat shock 70 kDa protein 1 OS=Homo sapiens OX=9606 PE=2 SV=1	1.49936e+08	1.2215e+07
B3GQS7	60 kDa chaperonin OS=Homo sapiens OX=9606 GN=HSPD1 PE=2 SV=1	1.05399e+09	1e-08
P78371	T-complex protein 1 subunit beta OS=Homo sapiens OX=9606 GN=CCT2 PE=1 SV=4	9.25499e+07	1e-08
A0A0S2Z471	Creatine kinase (Fragment) OS=Homo sapiens OX=9606 GN=CKB PE=2 SV=1	3.18024e+08	1e-08
P06576	ATP synthase subunit beta, mitochondrial OS=Homo sapiens OX=9606 GN=ATP5F1B PE=1 SV=3	1.5877e+08	1e-08
A0A0B4J1R6	Transketolase OS=Homo sapiens OX=9606 GN=TKT PE=1 SV=1	1.34843e+08	1e-08
Q6LC01	Tubulin beta chain (Fragment) OS=Homo sapiens OX=9606 PE=2 SV=1	1.56391e+08	1e-08
P78527	DNA-dependent protein kinase catalytic subunit OS=Homo sapiens OX=9606 GN=PRKDC PE=1 SV=3	1.49973e+07	1e-08
Q53HQ7	Elongation factor 1-alpha (Fragment) OS=Homo sapiens OX=9606 PE=2 SV=1	4.657e+08	1e-08
E9PKE3	Heat shock cognate 71 kDa protein OS=Homo sapiens OX=9606 GN=HSPA8 PE=1 SV=1	2.13172e+08	1e-08
P08238	Heat shock protein HSP 90-beta OS=Homo sapiens OX=9606 GN=HSP90AB1 PE=1 SV=4	7.18483e+07	1e-08
Q5RI18	Heterogeneous nuclear ribonucleoprotein U OS=Homo sapiens OX=9606 GN=HNRNPU PE=1 SV=9	7.27887e+06	1e-08
P55072	Transitional endoplasmic reticulum ATPase OS=Homo sapiens OX=9606 GN=VCP PE=1 SV=4	1.33882e+07	1e-08
Q8N6N5	Tubulin beta chain OS=Homo sapiens OX=9606 GN=TUBB2C PE=2 SV=1	7.72406e+06	1e-08
P13010	X-ray repair cross-complementing protein 5 OS=Homo sapiens OX=9606 GN=XRCC5 PE=1 SV=3	4.76894e+07	1e-08
B2R9K8	cDNA, FLJ94440, highly similar to Homo sapiens chaperonin containing TCP1, subunit 6A (zeta 1)(CCT6A), mRNA OS=Homo sapiens OX=9606 PE=2 SV=1	4.9278e+07	1e-08
