# Supplementary material for: Five autoantibodies identified from immune complexes as breast cancer biomarkers
Source: Front Immunol. 2025 Jul 22;16:1640054. doi: 10.3389/fimmu.2025.1640054 (PMC12324166; doi:10.3389/fimmu.2025.1640054)
Supplement: Supplementary file 7 [file Table2.xlsx]

## Sheet: Sheet1
ID	Type	PF4	PSMB3	PRPF19	RTCB	SDHA	ENO1	PTBP2	PRDX6	ANP32A	VDAC1	MMP14	HSPA4	Pathological Stage or Radiological Stage
10199609	CANCER	3218	477	1427	1096	493	1189	591	1189	620	1587	1475	3126	1. Bilateral breast heterogeneous echo areas (multiple in the right breast) (BI-RADS: category 3). 2. Left breast solid nodules (BI-RADS: category 3).	Pathological stage (8th edition AJCC staging)
0392685	CANCER	3727	212	642	881	223	647	319	673	199	591	668	2872	Bilateral breast changes consistent with BI-RADS category 2.
10906680	CANCER	3132	159	889	742	141	695	239	496	217	591	713	644	Left breast invasive ductal carcinoma (T1N0M0, Stage IA)
12842444	CANCER	3607	151	769	796	136	552	358	348	241	440	764	878	Left breast invasive ductal carcinoma (T1N1M0, Stage IIA)
0382470	CANCER	3270	191	628	562	528	729	332	480	233	599	618	695	Right breast invasive ductal carcinoma (T1N0M0, Stage IA)
0382278	CANCER	4358	165	565	658	343	520	374	507	241	713	533	998	Bilateral breasts show BI-RADS category 2 changes.
0392403	CANCER	2038	54	356	594	107	356	146	364	117	246	369	364	Bilateral breasts show BI-RADS category 2 changes.
0069453	CANCER	2901	104	721	501	162	446	120	480	162	401	708	599	Right breast invasive ductal carcinoma (T1N0M0, Stage IA)
10642854	CANCER	3126	202	758	432	141	544	117	388	141	417	673	1259	Right breast invasive ductal carcinoma (pT2N2M0, Stage IIIA)
12547784	CANCER	3259	194	411	454	244	319	260	380	165	388	509	364	Bilateral breast ductal carcinoma in situ (TisN0M0, Stage 0)
12620600	CANCER	3953	236	644	671	246	538	257	356	252	446	469	642	Left breast invasive ductal carcinoma (T2N3M0, Stage IIIC)
0221514	CANCER	4147	335	705	496	202	573	388	599	469	753	491	1315	Right breast invasive ductal carcinoma (pT1N0M0, Stage IA)
12199330	CANCER	3129	231	687	618	233	628	361	403	178	477	713	700	Norecord
0390939	CANCER	4224	157	414	491	157	372	233	385	157	241	350	618	T1aN0Mx
0357069	CANCER	3566	319	830	716	212	663	390	552	327	671	729	1414	Right breast invasive ductal carcinoma (T1N1M0, Stage IIA)
12251185	CANCER	2693	207	774	867	144	711	380	319	233	217	602	708	1. Heterogeneous echo area in the right breast (BI-RADS: category 3). 2. No obvious space-occupying lesion in the left breast (BI-RADS: category 1).
0118428	CANCER	3316	262	780	554	159	533	343	419	249	591	565	2920	Left breast invasive ductal carcinoma (T1N0M0, Stage IA)
0391162	CANCER	2847	151	684	737	180	660	215	395	212	398	618	644	Right breast invasive ductal carcinoma (T1N0M0, Stage IA)
0166642	CANCER	3064	180	652	528	209	541	217	332	246	613	554	1088	Left breast invasive ductal carcinoma (T2N1M0, Stage IIB)
0399537	CANCER	2834	144	562	467	128	570	239	411	188	512	493	1040	Right breast invasive ductal carcinoma (T2N2M0, Stage IIIA)
0401666	CANCER	2988	80	411	395	122	329	194	157	122	167	343	687	Left breast invasive ductal carcinoma (T1miN0M0, Stage IA)
0401604	CANCER	3205	183	851	772	144	607	374	422	186	655	658	716	Right breast invasive ductal carcinoma (T1N0M0, Stage IA)
0401542	CANCER	1521	54	133	231	91	35	85	162	85	186	186	1008	Right breast ductal carcinoma in situ (DCIS)
0390465	CANCER	3094	260	636	1494	1149	642	241	372	217	485	602	615	Left breast invasive ductal carcinoma (T2N0M0, Stage IIA)
0390329	CANCER	2790	128	668	546	112	581	239	446	191	406	546	610	Right breast invasive ductal carcinoma (T2N1M0, Stage IIB)
0401903	CANCER	3501	215	642	507	316	464	319	456	199	464	681	1032	Right breast invasive ductal carcinoma (T1N0M0, Stage IA)
0402131	CANCER	3018	99	343	374	67	372	207	239	117	385	395	350	Left breast invasive ductal carcinoma (pT1N1M0, Stage IIA)
0390446	CANCER	3240	88	260	337	133	236	146	260	125	419	215	257	Left breast invasive ductal carcinoma (T2N0M0, Stage IIA)
0399186	CANCER	3259	252	1136	711	196	756	432	536	244	676	835	976	Right breast invasive ductal carcinoma (T2N3M0, Stage IIIC)
0399179	CANCER	2723	141	729	628	120	711	364	385	162	541	721	849	Right breast invasive lobular carcinoma (T1N0M0, Stage IA)
0402878	CANCER	3428	178	496	610	130	395	180	343	175	377	419	644	Right breast invasive ductal carcinoma (T1N1M0, Stage IIA)
0407574	CANCER	3335	109	239	393	514	644	188	414	159	374	252	454	Left breast invasive ductal carcinoma (T1N0M0, Stage IA)
0365181	CANCER	3477	173	647	618	144	517	228	395	191	443	469	647	Left breast ductal carcinoma in situ (TisN0M0, Stage 0)
0402833	CANCER	3436	107	385	361	133	345	241	451	120	464	446	332	Left breast invasive ductal carcinoma (pT1N0M0, Stage IA)
0404051	CANCER	3134	162	671	581	186	573	199	462	257	769	735	623	Right breast invasive ductal carcinoma (T1N0M0, Stage IA)
0196584	CANCER	2617	136	766	451	122	634	154	385	162	430	599	971	1. Left breast invasive ductal carcinoma (T1N1M0, Stage IIA) 2. Right breast ductal carcinoma in situ (TisN0M0, Stage 0)
0354262	CANCER	3170	220	780	634	114	620	343	456	180	602	764	830	Left breast invasive ductal carcinoma (T1N1M0, Stage IIA)
0406302	CANCER	3594	107	591	5909	337	594	244	390	178	262	459	451	Right breast invasive ductal carcinoma (T2N0M0, Stage IIA)
0406291	CANCER	3531	223	729	435	167	499	167	459	204	491	575	1245	Left breast invasive ductal carcinoma (T2N1M0, Stage IIB)
0407587	CANCER	3520	117	459	398	146	388	175	332	215	509	440	456	Left breast invasive ductal carcinoma (pT1N0M0, Stage IA)
10199516	HEALTH	2385	30	212	246	43	204	144	104	83	215	231	369	/
0069453	HEALTH	1622	28	151	358	20	173	125	316	122	215	395	353	/
10199474	HEALTH	2969	125	366	364	67	332	93	316	165	356	414	398	/
10199649	HEALTH	2928	107	170	417	109	316	220	202	104	358	327	220	/
10337005	HEALTH	3110	125	477	406	170	414	348	343	167	748	541	366	/
10329741	HEALTH	2839	162	340	343	188	220	401	204	112	335	337	223	/
10329792	HEALTH	3067	125	554	427	136	212	241	249	191	343	496	462	/
10329106	HEALTH	3792	366	907	607	369	536	372	514	366	602	578	430	/
