# Supplementary material for: Five autoantibodies identified from immune complexes as breast cancer biomarkers
Source: Front Immunol. 2025 Jul 22;16:1640054. doi: 10.3389/fimmu.2025.1640054 (PMC12324166; doi:10.3389/fimmu.2025.1640054)
Supplement: Supplementary file 8 [file Table3.xlsx]

## Sheet: Sheet1
ID	Type	PRPF19	MMP14	HSPA4	ENO1	PRDX6	Pathological Stage or Radiological Stage
118791	HEALTH	316	385	236	417	343	/
109064	HEALTH	107	162	382	217	220	/
119504	HEALTH	459	509	599	446	380	/
10844177	HEALTH	144	170	364	254	99	/
118796	HEALTH	361	324	388	180	196	/
10826053	HEALTH	324	345	835	316	233	/
10825083	HEALTH	260	337	377	366	223	/
109392	HEALTH	93	122	364	196	138	/
109349	HEALTH	636	711	955	589	358	/
118795	HEALTH	573	491	586	377	188	/
10842561	HEALTH	138	128	186	107	244	/
10843937	HEALTH	676	697	724	607	443	/
118778	HEALTH	735	636	788	565	565	/
10844397	HEALTH	464	493	536	583	477	/
109345	HEALTH	178	260	544	188	186	/
109537	HEALTH	841	772	841	530	104	/
10844720	HEALTH	194	337	607	241	324	/
109490	HEALTH	684	708	1011	488	246	/
118652	HEALTH	565	517	735	525	427	/
10820807	HEALTH	538	496	462	406	191	/
10850015	HEALTH	165	128	761	128	246	/
109499	HEALTH	141	159	217	101	78	/
118787	HEALTH	573	560	705	485	361	/
118808	HEALTH	358	409	546	369	178	/
118809	HEALTH	395	403	425	212	178	/
10850731	HEALTH	485	785	907	620	814	/
118786	HEALTH	485	443	432	345	212	/
109510	HEALTH	514	673	756	620	448	/
109363	HEALTH	493	348	894	225	188	/
109377	HEALTH	141	109	170	85	101	/
10883546	HEALTH	414	395	467	329	223	/
109496	HEALTH	432	366	337	316	175	/
118790	HEALTH	432	382	409	327	252	/
10846516	HEALTH	719	732	735	483	343	/
10843550	HEALTH	209	215	220	249	340	/
10590893	HEALTH	636	512	607	231	217	/
118805	HEALTH	552	607	634	417	204	/
118655	HEALTH	753	703	899	491	337	/
10845042	HEALTH	369	366	477	257	215	/
118781	HEALTH	480	491	462	409	390	/
10810416	HEALTH	194	225	1014	183	207	/
2023052000	HEALTH	512	520	636	456	173	/
109370	HEALTH	151	194	398	101	122	/
118780	HEALTH	599	499	507	369	170	/
118814	HEALTH	681	578	684	504	170	/
401140	CANCER	1006	1016	1216	897	692	1. Left breast corresponds to BI-RADS category 4b. 2. Right breast corresponds to BI-RADS category 3.	Pathological stage (8th edition AJCC staging)
242255	CANCER	1866	1283	1609	1224	1011	Right breast invasive ductal carcinoma (T2N3M0, stage IIIc)
406181	CANCER	758	700	806	462	340	Right breast invasive ductal carcinoma (T2N1M0, stage IIB)
406054	CANCER	684	748	1984	729	244	Bilateral breast invasive ductal carcinoma (ypT1N0M0, stage IA)
406289	CANCER	557	496	536	432	93	Left breast invasive ductal carcinoma (T1N1M0, stage IIA)
406279	CANCER	982	998	1189	729	401	Right breast invasive ductal carcinoma (T1N0M0, stage IA)
122522	CANCER	1003	1534	1235	827	586	Left breast invasive ductal carcinoma (T2N0M0, stage IIA)
399186	CANCER	1949	1794	2089	1475	1035	Right breast invasive ductal carcinoma (T2N3M0, stage IIIC)
399179	CANCER	1264	1117	1187	788	618	Heterogeneous echo area in the left breast (BI-RADS: category 3)
390329	CANCER	737	634	782	522	241	Right breast invasive ductal carcinoma (T2N1M0, stage IIB)
155335	CANCER	438	446	1006	462	329	Left breast ductal carcinoma in situ (DCIS) ( pTisN0Mx)
196584	CANCER	1232	998	1280	827	814	1. Left breast invasive ductal carcinoma (T1N1M0, stage IIA). 2. Right breast ductal carcinoma in situ (TisN0M0, stage 0).
390446	CANCER	703	565	514	586	642	Left breast invasive ductal carcinoma (T2N0M0, stage IIA)
413669	CANCER	586	512	626	477	764	Left breast invasive ductal carcinoma (pT1N0M0, stage IA)
406302	CANCER	1080	764	915	655	742	Right breast invasive ductal carcinoma (T2N0M0, stage IIA)
365181	CANCER	528	570	522	570	254	Left breast ductal carcinoma in situ (TisN0M0, stage 0)
77091	CANCER	668	541	483	488	560	Bilateral breast changes consistent with BI-RADS category 3.
406291	CANCER	976	737	1414	676	796	Left breast invasive ductal carcinoma (pT2N0M0, stage IIb)
29411	CANCER	995	1059	1590	912	631	Hypoechoic nodule in the left breast, BI-RADS: category 3.
390465	CANCER	684	599	613	390	236	Left breast invasive ductal carcinoma (T2N0M0, stage IIA)
411780	CANCER	448	443	528	388	188	Right breast invasive ductal carcinoma (T1N0M0, stage IA)
402833	CANCER	440	493	597	514	409	Left breast invasive ductal carcinoma (pT1N0M0, stage IA)
412337	CANCER	782	727	891	560	422	Right breast invasive ductal carcinoma (T1N0M0, stage IA)
404051	CANCER	735	631	761	477	241	Right breast invasive ductal carcinoma (T1N0M0, stage IA)
401604	CANCER	984	793	920	586	335	Right breast invasive ductal carcinoma (T1N0M0, stage IA)
411675	CANCER	920	822	910	623	337	Right breast invasive ductal carcinoma (yPT4N2M0, stage IIIB)
399537	CANCER	652	575	1839	475	215	Right breast invasive ductal carcinoma (T2N2M0, stage IIIA)
406515	CANCER	628	509	719	432	209	Left breast invasive ductal carcinoma (T2N1M0, stage IIB)
407587	CANCER	626	435	634	451	199	Left breast invasive ductal carcinoma (pT1N0M0, stage IA)
166642	CANCER	591	496	766	327	188	Left breast invasive ductal carcinoma (T2N1M0, stage IIB)
402878	CANCER	448	372	475	186	112	Right breast invasive ductal carcinoma (pT1N1M0, stage IIa)
50175	CANCER	881	1003	1099	758	459	1. Small cystic lesion in the left breast (BI-RADS: category 2). 2. No obvious space-occupying lesion in the right breast (BI-RADS: category 1).
131481	CANCER	713	565	692	353	618	Bilateral breasts: BI-RADS category 1
