# Supplementary material for: Five autoantibodies identified from immune complexes as breast cancer biomarkers
Source: Front Immunol. 2025 Jul 22;16:1640054. doi: 10.3389/fimmu.2025.1640054 (PMC12324166; doi:10.3389/fimmu.2025.1640054)
Supplement: Supplementary file 9 [file Table4.xlsx]

## Sheet: Sheet1
Table 1. Selected antigens of breast cancer identified by two methods
Accession	Description	Abundances	Abundances (Grouped) ProteinA/G
		(Grouped) C1q
P30041	PRDX6	5.65151e+07	4.57083e+06
Q86VV6	MMP14	2.11641e+07	1.12404e+07
Q53F35	ANP32A	8.12357e+06	231106
A0A087X1I3	SDHA	5.51958e+06	147655
P21796	VDAC1	2.81994e+07	267208
Q9UMS4	PRPF19	2.66391e+07	1.01127e+07
P49720	PSMB3	8.16779e+06	297100
Q9Y3I0	RTCB	3.26998e+06	195751
P02776	PF4	2.73079e+06	6.79042e+06
A6NLN1	PTBP1	5.14195e+07	165318
A0A2R8Y6G6	ENO1	4.92849e+08	1.78261e+06
B4DI39	HSPA4	1.49936e+08	1.2215e+07
Note: PRDX6: Peroxiredoxin-6, MMP14: ANP32A: Acidic (Leucine-rich) nuclear phosphoprotein 32 family, member B variant, SDHA: Flavoprotein subunit of complex I, VDAC1: Voltage-dependent anion-selective channel protein 1, PRPF19: Pre-mRNA-processing factor 19, PSMB3: Proteasome subunit beta type-3, RTCB: RNA-splicing ligase RtcB homolog, PF4: Platelet factor 4, PTBP1: Polypyrimidine tract-binding p…
