# Supplementary material for: Five autoantibodies identified from immune complexes as breast cancer biomarkers
Source: Front Immunol. 2025 Jul 22;16:1640054. doi: 10.3389/fimmu.2025.1640054 (PMC12324166; doi:10.3389/fimmu.2025.1640054)
Supplement: Supplementary file 10 [file Table5.xlsx]

## Sheet: Sheet1
Table 2. Verification assay for specific autoantibodies
	Healthy		Breast cancer		t	P value
	Mean	SD	Mean	SD
PF4	2839	626.3	3225	524.6	1.84	0.072
PSMB3	133.5	105.3	179.1	80.98	1.382	0.174
PRPF19	397.1	251.2	636.8	235.5	2.6	0.013
RTCB	396	102.7	731.2	868.9	1.08	0.286
SDHA	137.8	110.7	220.8	186.4	1.211	0.232
ENO1	300.9	125	543.2	183.5	3.557	<0.001
PTBP2	243	119.2	265	104.1	0.533	0.597
PRDX6	281	122.5	425	159.7	2.404	0.02
ANP32A	163.8	89.58	208.4	93.53	1.24	0.221
VDAC1	396.5	185.7	499.9	232.2	1.183	0.243
MMP14	414.9	117.8	573.9	214.7	2.022	0.049
HSPA4	352.6	88.52	916	657.5	2.399	0.021
Note: Healthy (n=8) ; Breast cancer (n=40) . The difference is significant (p<0.05), include HSPA4, MMP14, PRDX6, ENO1 and PRPF19.
