# Supplementary material for: Five autoantibodies identified from immune complexes as breast cancer biomarkers
Source: Front Immunol. 2025 Jul 22;16:1640054. doi: 10.3389/fimmu.2025.1640054 (PMC12324166; doi:10.3389/fimmu.2025.1640054)
Supplement: Supplementary file 11 [file Table6.xlsx]

## Sheet: Input Configuration
Tumor	Dataset	Analysis	Gene
Breast Cancer	Protein Abundance	Tumor vs Control	ENO1

## Sheet: Protein Abundance Data
Patient ID	Tumor Abundance	Adjacent Normal Abundance	Log2 Fold Change
01BR001	0.8099	NA	NA
01BR008	-0.0496	NA	NA
01BR009	-0.0072	NA	NA
01BR010	-0.3636	NA	NA
01BR015	0.5954	NA	NA
01BR017	0.5332	NA	NA
01BR018	0.5866	NA	NA
01BR020	-0.271	NA	NA
01BR023	-1.3052	NA	NA
01BR025	-0.002	NA	NA
01BR026	0.2984	NA	NA
01BR027	0.2905	0.965	-0.6745
01BR030	-0.0044	NA	NA
01BR031	-0.0691	NA	NA
01BR032	-0.3391	NA	NA
01BR033	0.0642	NA	NA
01BR040	1.1197	NA	NA
01BR042	1.2265	NA	NA
01BR043	1.2718	NA	NA
01BR044	0.9133	NA	NA
03BR002	-0.1835	NA	NA
03BR004	0.0768	NA	NA
03BR005	0.2799	NA	NA
03BR006	-0.3614	NA	NA
03BR010	-0.6748	NA	NA
03BR011	-0.626	NA	NA
03BR013	0.1825	NA	NA
05BR001	0.4136	NA	NA
05BR003	-0.0274	NA	NA
05BR004	-0.0012	NA	NA
05BR005	0.2591	NA	NA
05BR009	-0.095	NA	NA
05BR016	-0.4587	NA	NA
05BR026	-0.112	NA	NA
05BR029	0.0735	0.6568	-0.5833
05BR038	0.262	NA	NA
05BR042	1.0827	NA	NA
05BR043	0.1686	NA	NA
05BR044	0.2574	NA	NA
05BR045	0.7121	NA	NA
06BR003	-0.0138	NA	NA
06BR005	0.0256	NA	NA
06BR006	0.0737	NA	NA
06BR014	-0.1192	NA	NA
09BR001	-0.5012	NA	NA
09BR004	0.0277	NA	NA
09BR005	0.0727	NA	NA
09BR007	-0.2558	NA	NA
11BR003	-0.2837	NA	NA
11BR004	-0.0358	NA	NA
11BR006	0.3036	0.8497	-0.5461
11BR009	-0.6344	NA	NA
11BR010	-0.234	NA	NA
11BR011	-0.3213	NA	NA
11BR012	-0.6518	NA	NA
11BR013	-0.5878	NA	NA
11BR014	0.1888	NA	NA
11BR015	-1.1756	0.628	-1.8036
11BR016	-0.592	NA	NA
11BR017	0.5883	0.9435	-0.3552
11BR018	0.2379	NA	NA
11BR019	-0.3782	NA	NA
11BR020	-0.0815	0.7862	-0.8677
11BR022	-0.1186	NA	NA
11BR023	0.3021	0.6767	-0.3746
11BR024	0.1906	1.1739	-0.9833
11BR025	-0.4165	0.5653	-0.9818
11BR027	-0.4648	NA	NA
11BR028	-0.1719	0.91	-1.0819
11BR030	0.0556	0.5899	-0.5343
11BR031	0.1648	NA	NA
11BR032	0.0458	NA	NA
11BR036	-0.208	NA	NA
11BR038	0.3629	NA	NA
11BR040	0.01	NA	NA
11BR042	0.6193	NA	NA
11BR043	-0.1134	NA	NA
11BR044	-0.2426	NA	NA
11BR047	0.2687	1.2428	-0.9741
11BR049	0.0496	NA	NA
11BR050	0.0886	NA	NA
11BR051	0.0689	NA	NA
11BR053	-0.3817	NA	NA
11BR054	0.18	NA	NA
11BR055	0.4068	NA	NA
11BR056	-0.1569	NA	NA
11BR057	-0.414	NA	NA
11BR058	0.1325	NA	NA
11BR059	-0.0819	NA	NA
11BR060	-0.0719	NA	NA
11BR072	0.2063	NA	NA
11BR073	-0.2214	1.1059	-1.3273
11BR074	0.1395	1.0563	-0.9168
11BR075	-0.1402	NA	NA
11BR076	0.0986	NA	NA
11BR078	-0.2488	NA	NA
11BR080	0.3064	NA	NA
13BR009	0.1857	NA	NA
14BR005	-0.4732	NA	NA
14BR008	0.1186	NA	NA
14BR014	0.2763	NA	NA
15BR003	0.4863	NA	NA
16BR012	-0.3638	NA	NA
18BR002	1.0406	NA	NA
18BR003	-0.3312	0.6364	-0.9676
18BR004	0.1169	NA	NA
18BR006	-0.0779	NA	NA
18BR007	0.0636	NA	NA
18BR009	0.1314	NA	NA
18BR010	0.3489	NA	NA
18BR016	0.4434	NA	NA
18BR017	-0.1383	NA	NA
18BR019	0.0815	NA	NA
20BR001	0.0634	NA	NA
20BR002	0.6242	NA	NA
20BR005	-0.0186	NA	NA
20BR006	0.3928	NA	NA
20BR007	0.3309	0.7848	-0.4539
20BR008	0.2318	0.4355	-0.2037
21BR001	-0.5332	NA	NA
21BR002	-0.2604	NA	NA
21BR010	NA	0.9026	NA
22BR005	-0.2561	NA	NA
22BR006	-0.8166	NA	NA
604	0.8967	NA	NA
