# Supplementary material for: Five autoantibodies identified from immune complexes as breast cancer biomarkers
Source: Front Immunol. 2025 Jul 22;16:1640054. doi: 10.3389/fimmu.2025.1640054 (PMC12324166; doi:10.3389/fimmu.2025.1640054)
Supplement: Supplementary file 12 [file Table7.xlsx]

## Sheet: Input Configuration
Tumor	Dataset	Analysis	Gene
Breast Cancer	Protein Abundance	Tumor vs Control	HSPA4

## Sheet: Protein Abundance Data
Patient ID	Tumor Abundance	Adjacent Normal Abundance	Log2 Fold Change
01BR001	-0.37	NA	NA
01BR008	-0.3111	NA	NA
01BR009	-0.6061	NA	NA
01BR010	-0.3653	NA	NA
01BR015	-0.0702	NA	NA
01BR017	-0.1468	NA	NA
01BR018	-0.1715	NA	NA
01BR020	-0.1363	NA	NA
01BR023	-0.117	NA	NA
01BR025	0.1428	NA	NA
01BR026	-0.5658	NA	NA
01BR027	-0.2195	-0.1554	-0.0641
01BR030	-0.2646	NA	NA
01BR031	-0.3855	NA	NA
01BR032	0.128	NA	NA
01BR033	-0.1942	NA	NA
01BR040	-0.2183	NA	NA
01BR042	0.0312	NA	NA
01BR043	-0.7027	NA	NA
01BR044	-0.4472	NA	NA
03BR002	-0.1301	NA	NA
03BR004	0.2267	NA	NA
03BR005	-0.2555	NA	NA
03BR006	-0.1932	NA	NA
03BR010	0.3718	NA	NA
03BR011	-0.0638	NA	NA
03BR013	0.144	NA	NA
05BR001	-0.095	NA	NA
05BR003	-0.2904	NA	NA
05BR004	-0.0804	NA	NA
05BR005	-0.0694	NA	NA
05BR009	-0.2725	NA	NA
05BR016	0.9894	NA	NA
05BR026	-0.1816	NA	NA
05BR029	0.1816	-0.5561	0.7377
05BR038	-0.0224	NA	NA
05BR042	-0.0015	NA	NA
05BR043	-0.6133	NA	NA
05BR044	-0.2655	NA	NA
05BR045	0.3422	NA	NA
06BR003	-0.0623	NA	NA
06BR005	0.3495	NA	NA
06BR006	0.1034	NA	NA
06BR014	0.4784	NA	NA
09BR001	0.084	NA	NA
09BR004	-0.1439	NA	NA
09BR005	0.51	NA	NA
09BR007	0.0683	NA	NA
11BR003	-0.1387	NA	NA
11BR004	-0.0499	NA	NA
11BR006	-0.0144	-0.5481	0.5337
11BR009	0.2684	NA	NA
11BR010	0.0605	NA	NA
11BR011	0.4159	NA	NA
11BR012	-0.2283	NA	NA
11BR013	-0.1237	NA	NA
11BR014	-0.1421	NA	NA
11BR015	0.5844	-0.4305	1.0149
11BR016	-0.1882	NA	NA
11BR017	-0.2668	-0.4775	0.2107
11BR018	-0.0181	NA	NA
11BR019	0.1449	NA	NA
11BR020	-0.1214	-0.4209	0.2995
11BR022	-0.0559	NA	NA
11BR023	-0.096	-0.6462	0.5502
11BR024	-0.4419	-0.5044	0.0625
11BR025	0.9402	-0.1324	1.0726
11BR027	0.1694	NA	NA
11BR028	-0.3494	-0.5374	0.188
11BR030	-0.2533	-0.4161	0.1628
11BR031	0.0661	NA	NA
11BR032	0.0771	NA	NA
11BR036	-0.3957	NA	NA
11BR038	0.045	NA	NA
11BR040	-0.1573	NA	NA
11BR042	-0.2436	NA	NA
11BR043	0.2509	NA	NA
11BR044	0.3137	NA	NA
11BR047	0.3928	-0.3535	0.7463
11BR049	0.166	NA	NA
11BR050	-0.1326	NA	NA
11BR051	-0.1112	NA	NA
11BR053	0.2665	NA	NA
11BR054	0.2709	NA	NA
11BR055	-0.1201	NA	NA
11BR056	-0.3725	NA	NA
11BR057	0.0845	NA	NA
11BR058	-0.2974	NA	NA
11BR059	-0.0954	NA	NA
11BR060	-0.1114	NA	NA
11BR072	-0.2846	NA	NA
11BR073	0.1184	-0.3619	0.4803
11BR074	-0.2455	-0.3748	0.1293
11BR075	0.3541	NA	NA
11BR076	-0.1235	NA	NA
11BR078	0.348	NA	NA
11BR080	-0.0859	NA	NA
13BR009	-0.1332	NA	NA
14BR005	0.0071	NA	NA
14BR008	-0.148	NA	NA
14BR014	0.0289	NA	NA
15BR003	0.3566	NA	NA
16BR012	-0.3035	NA	NA
18BR002	-0.383	NA	NA
18BR003	0.0283	-0.5061	0.5344
18BR004	0.0399	NA	NA
18BR006	-0.3321	NA	NA
18BR007	0.0252	NA	NA
18BR009	-0.5056	NA	NA
18BR010	0.081	NA	NA
18BR016	0.0613	NA	NA
18BR017	-0.2165	NA	NA
18BR019	-0.0753	NA	NA
20BR001	-0.021	NA	NA
20BR002	-0.2678	NA	NA
20BR005	-0.0303	NA	NA
20BR006	0.118	NA	NA
20BR007	-0.4463	-0.6104	0.1641
20BR008	-0.2913	-0.48	0.1887
21BR001	-0.5599	NA	NA
21BR002	0.3268	NA	NA
21BR010	NA	-0.5942	NA
22BR005	0.1654	NA	NA
22BR006	-0.1341	NA	NA
604	-0.0707	NA	NA
