# Supplementary material for: Five autoantibodies identified from immune complexes as breast cancer biomarkers
Source: Front Immunol. 2025 Jul 22;16:1640054. doi: 10.3389/fimmu.2025.1640054 (PMC12324166; doi:10.3389/fimmu.2025.1640054)
Supplement: Supplementary file 13 [file Table8.xlsx]

## Sheet: Input Configuration
Tumor	Dataset	Analysis	Gene
Breast Cancer	Protein Abundance	Tumor vs Control	MMP14

## Sheet: Protein Abundance Data
Patient ID	Tumor Abundance	Adjacent Normal Abundance	Log2 Fold Change
01BR001	1.1616	NA	NA
01BR008	-0.1923	NA	NA
01BR009	-0.1071	NA	NA
01BR010	0.7974	NA	NA
01BR015	0.9266	NA	NA
01BR017	0.2495	NA	NA
01BR018	0.488	NA	NA
01BR020	-0.3823	NA	NA
01BR023	-1.4192	NA	NA
01BR025	-0.492	NA	NA
01BR026	0.584	NA	NA
01BR027	0.7925	0.4221	0.3704
01BR030	-0.1961	NA	NA
01BR031	0.6647	NA	NA
01BR032	-1.0535	NA	NA
01BR033	0.5726	NA	NA
01BR040	0.3317	NA	NA
01BR042	0.8714	NA	NA
01BR043	0.2721	NA	NA
01BR044	1.3093	NA	NA
03BR002	0.1937	NA	NA
03BR004	-0.4207	NA	NA
03BR005	-0.4422	NA	NA
03BR006	0.849	NA	NA
03BR010	-0.9574	NA	NA
03BR011	-0.2527	NA	NA
03BR013	0.3365	NA	NA
05BR001	-0.1798	NA	NA
05BR003	-0.0412	NA	NA
05BR004	-0.0777	NA	NA
05BR005	0.5857	NA	NA
05BR009	0.4057	NA	NA
05BR016	-0.7512	NA	NA
05BR026	0.0787	NA	NA
05BR029	0.002	0.3289	-0.3269
05BR038	0.8057	NA	NA
05BR042	0.6323	NA	NA
05BR043	1.503	NA	NA
05BR044	-0.1854	NA	NA
05BR045	0.7623	NA	NA
06BR003	-0.3238	NA	NA
06BR005	0.0764	NA	NA
06BR006	-0.0184	NA	NA
06BR014	0.1956	NA	NA
09BR001	0.2602	NA	NA
09BR004	-0.3929	NA	NA
09BR005	0.7568	NA	NA
09BR007	0.476	NA	NA
11BR003	-0.7192	NA	NA
11BR004	-0.2517	NA	NA
11BR006	0.6204	-0.4448	1.0652
11BR009	-1.6735	NA	NA
11BR010	0.541	NA	NA
11BR011	-0.6369	NA	NA
11BR012	-0.4617	NA	NA
11BR013	-1.4331	NA	NA
11BR014	0.5393	NA	NA
11BR015	-0.9178	-0.3074	-0.6104
11BR016	0.237	NA	NA
11BR017	0.0565	-0.0349	0.0914
11BR018	0.1717	NA	NA
11BR019	-1.3399	NA	NA
11BR020	0.2977	-0.2506	0.5483
11BR022	-0.2671	NA	NA
11BR023	-0.0395	-0.3633	0.3238
11BR024	0.3207	0.1111	0.2096
11BR025	-1.0631	-0.7577	-0.3054
11BR027	-0.4484	NA	NA
11BR028	0.3608	-0.0215	0.3823
11BR030	-0.3068	0.2735	-0.5803
11BR031	-0.1222	NA	NA
11BR032	0.3329	NA	NA
11BR036	-0.0841	NA	NA
11BR038	-0.0323	NA	NA
11BR040	-0.1559	NA	NA
11BR042	0.3815	NA	NA
11BR043	-0.442	NA	NA
11BR044	-0.2386	NA	NA
11BR047	0.7331	-0.0702	0.8033
11BR049	0.15	NA	NA
11BR050	0.6824	NA	NA
11BR051	0.517	NA	NA
11BR053	-0.8176	NA	NA
11BR054	-0.798	NA	NA
11BR055	0.4783	NA	NA
11BR056	0.6473	NA	NA
11BR057	-1.1635	NA	NA
11BR058	1.2016	NA	NA
11BR059	0.3389	NA	NA
11BR060	0.4482	NA	NA
11BR072	0.0102	NA	NA
11BR073	-1.1531	0.0109	-1.164
11BR074	0.4776	0.58	-0.1024
11BR075	-0.2146	NA	NA
11BR076	0.4576	NA	NA
11BR078	0.8898	NA	NA
11BR080	0.1874	NA	NA
13BR009	0.3052	NA	NA
14BR005	-0.3704	NA	NA
14BR008	-0.1031	NA	NA
14BR014	-0.1386	NA	NA
15BR003	0.0495	NA	NA
16BR012	0.0402	NA	NA
18BR002	0.4858	NA	NA
18BR003	-1.1853	-0.2361	-0.9492
18BR004	-0.6091	NA	NA
18BR006	0.555	NA	NA
18BR007	0.0227	NA	NA
18BR009	0.3182	NA	NA
18BR010	0.4766	NA	NA
18BR016	0.3104	NA	NA
18BR017	0.3117	NA	NA
18BR019	-0.2982	NA	NA
20BR001	-0.5895	NA	NA
20BR002	-0.3897	NA	NA
20BR005	0.9338	NA	NA
20BR006	0.3685	NA	NA
20BR007	0.7873	0.2828	0.5045
20BR008	0.4927	-0.1388	0.6315
21BR001	-0.8806	NA	NA
21BR002	0.5352	NA	NA
21BR010	NA	-0.1736	NA
22BR005	-0.2238	NA	NA
22BR006	-0.1613	NA	NA
604	0.729	NA	NA
