# Supplementary material for: Five autoantibodies identified from immune complexes as breast cancer biomarkers
Source: Front Immunol. 2025 Jul 22;16:1640054. doi: 10.3389/fimmu.2025.1640054 (PMC12324166; doi:10.3389/fimmu.2025.1640054)
Supplement: Supplementary file 14 [file Table9.xlsx]

## Sheet: Input Configuration
Tumor	Dataset	Analysis	Gene
Breast Cancer	Protein Abundance	Tumor vs Control	PRDX6

## Sheet: Protein Abundance Data
Patient ID	Tumor Abundance	Adjacent Normal Abundance	Log2 Fold Change
01BR001	0.6195	NA	NA
01BR008	-0.3637	NA	NA
01BR009	-0.3452	NA	NA
01BR010	-0.2733	NA	NA
01BR015	-0.0917	NA	NA
01BR017	0.1591	NA	NA
01BR018	0.6252	NA	NA
01BR020	-0.1367	NA	NA
01BR023	-0.5971	NA	NA
01BR025	0.6785	NA	NA
01BR026	0.2977	NA	NA
01BR027	0.1177	2.3704	-2.2527
01BR030	-0.353	NA	NA
01BR031	-0.4711	NA	NA
01BR032	-0.1118	NA	NA
01BR033	-0.2864	NA	NA
01BR040	0.4365	NA	NA
01BR042	0.5209	NA	NA
01BR043	0.3262	NA	NA
01BR044	0.2485	NA	NA
03BR002	0.0322	NA	NA
03BR004	0.2813	NA	NA
03BR005	0.6716	NA	NA
03BR006	-0.3254	NA	NA
03BR010	0.697	NA	NA
03BR011	0.1675	NA	NA
03BR013	-0.0142	NA	NA
05BR001	0.1128	NA	NA
05BR003	-0.2485	NA	NA
05BR004	0.1791	NA	NA
05BR005	-0.0876	NA	NA
05BR009	0.0166	NA	NA
05BR016	0.2265	NA	NA
05BR026	0.0535	NA	NA
05BR029	-0.0668	0.7681	-0.8349
05BR038	-0.1291	NA	NA
05BR042	0.4923	NA	NA
05BR043	-0.2002	NA	NA
05BR044	-0.4009	NA	NA
05BR045	0.1794	NA	NA
06BR003	0.3659	NA	NA
06BR005	0.1265	NA	NA
06BR006	0.5633	NA	NA
06BR014	-0.1952	NA	NA
09BR001	0.3371	NA	NA
09BR004	0.1042	NA	NA
09BR005	0.5071	NA	NA
09BR007	0.1641	NA	NA
11BR003	0.2369	NA	NA
11BR004	-0.1814	NA	NA
11BR006	0.5218	1.3068	-0.785
11BR009	0.3324	NA	NA
11BR010	-0.2373	NA	NA
11BR011	-0.1774	NA	NA
11BR012	-0.072	NA	NA
11BR013	0.4065	NA	NA
11BR014	-0.1465	NA	NA
11BR015	-0.1323	1.8457	-1.978
11BR016	0.0332	NA	NA
11BR017	-0.0339	1.6846	-1.7185
11BR018	0.2166	NA	NA
11BR019	0.0996	NA	NA
11BR020	-0.2129	0.8478	-1.0607
11BR022	0.1779	NA	NA
11BR023	-0.1644	1.3311	-1.4955
11BR024	-0.1043	2.212	-2.3163
11BR025	0.1832	1.5618	-1.3786
11BR027	-0.2982	NA	NA
11BR028	-0.1818	1.7933	-1.9751
11BR030	-0.2418	1.3043	-1.5461
11BR031	0.067	NA	NA
11BR032	0.1548	NA	NA
11BR036	0.92	NA	NA
11BR038	0.0432	NA	NA
11BR040	-0.0566	NA	NA
11BR042	-0.0782	NA	NA
11BR043	0.0969	NA	NA
11BR044	0.0801	NA	NA
11BR047	-0.4454	0.5366	-0.982
11BR049	0.3653	NA	NA
11BR050	0.007	NA	NA
11BR051	-0.063	NA	NA
11BR053	0.4185	NA	NA
11BR054	-0.0441	NA	NA
11BR055	-0.0345	NA	NA
11BR056	-0.2089	NA	NA
11BR057	-0.3711	NA	NA
11BR058	-0.1712	NA	NA
11BR059	-0.4126	NA	NA
11BR060	0.0919	NA	NA
11BR072	0.0688	NA	NA
11BR073	-0.0876	1.8467	-1.9343
11BR074	-0.3334	1.9362	-2.2696
11BR075	-0.0887	NA	NA
11BR076	-0.1411	NA	NA
11BR078	0.0526	NA	NA
11BR080	0.4861	NA	NA
13BR009	0.4877	NA	NA
14BR005	0.2745	NA	NA
14BR008	0.266	NA	NA
14BR014	0.3854	NA	NA
15BR003	0.5443	NA	NA
16BR012	-0.0738	NA	NA
18BR002	0.1039	NA	NA
18BR003	0.0673	1.7828	-1.7155
18BR004	0.2437	NA	NA
18BR006	-0.1146	NA	NA
18BR007	0.137	NA	NA
18BR009	-0.2527	NA	NA
18BR010	-0.3822	NA	NA
18BR016	-0.1378	NA	NA
18BR017	-0.0833	NA	NA
18BR019	0.0587	NA	NA
20BR001	0.1141	NA	NA
20BR002	-0.1637	NA	NA
20BR005	-0.3067	NA	NA
20BR006	0.3976	NA	NA
20BR007	-0.4975	1.6562	-2.1537
20BR008	-0.0836	0.7718	-0.8554
21BR001	-0.6032	NA	NA
21BR002	-0.7877	NA	NA
21BR010	NA	0.9751	NA
22BR005	0.1436	NA	NA
22BR006	0.2465	NA	NA
604	0.589	NA	NA
