# Supplementary material for: Five autoantibodies identified from immune complexes as breast cancer biomarkers
Source: Front Immunol. 2025 Jul 22;16:1640054. doi: 10.3389/fimmu.2025.1640054 (PMC12324166; doi:10.3389/fimmu.2025.1640054)
Supplement: Supplementary file 15 [file Table10.xlsx]

## Sheet: Input Configuration
Tumor	Dataset	Analysis	Gene
Breast Cancer	Protein Abundance	Tumor vs Control	PRPF19

## Sheet: Protein Abundance Data
Patient ID	Tumor Abundance	Adjacent Normal Abundance	Log2 Fold Change
01BR001	0.0723	NA	NA
01BR008	0.4133	NA	NA
01BR009	0.0599	NA	NA
01BR010	-0.0918	NA	NA
01BR015	0.3938	NA	NA
01BR017	0.106	NA	NA
01BR018	0.4277	NA	NA
01BR020	0.3339	NA	NA
01BR023	0.3564	NA	NA
01BR025	0.0439	NA	NA
01BR026	-0.0233	NA	NA
01BR027	0.0864	-0.6425	0.7289
01BR030	-0.1356	NA	NA
01BR031	0.1568	NA	NA
01BR032	-0.0037	NA	NA
01BR033	-0.0611	NA	NA
01BR040	-0.012	NA	NA
01BR042	0.2583	NA	NA
01BR043	0.152	NA	NA
01BR044	-0.4085	NA	NA
03BR002	-0.2671	NA	NA
03BR004	-0.0596	NA	NA
03BR005	-0.0287	NA	NA
03BR006	0.2582	NA	NA
03BR010	0.0307	NA	NA
03BR011	-0.067	NA	NA
03BR013	-0.1815	NA	NA
05BR001	0.0091	NA	NA
05BR003	-0.0018	NA	NA
05BR004	0.392	NA	NA
05BR005	-0.2189	NA	NA
05BR009	0.0486	NA	NA
05BR016	-0.2331	NA	NA
05BR026	-0.1953	NA	NA
05BR029	0.3925	-0.4109	0.8034
05BR038	-0.1074	NA	NA
05BR042	0.3706	NA	NA
05BR043	-0.1028	NA	NA
05BR044	-0.3342	NA	NA
05BR045	0.282	NA	NA
06BR003	0.0218	NA	NA
06BR005	-0.0769	NA	NA
06BR006	0.2176	NA	NA
06BR014	-0.0683	NA	NA
09BR001	0.3777	NA	NA
09BR004	-0.0908	NA	NA
09BR005	0.0134	NA	NA
09BR007	0.2119	NA	NA
11BR003	0.4944	NA	NA
11BR004	0.0544	NA	NA
11BR006	-0.0113	-0.3048	0.2935
11BR009	0.1158	NA	NA
11BR010	-0.1516	NA	NA
11BR011	-0.1482	NA	NA
11BR012	0.1424	NA	NA
11BR013	0.003	NA	NA
11BR014	-0.1532	NA	NA
11BR015	0.5894	-0.8661	1.4555
11BR016	0.3607	NA	NA
11BR017	0.04	-0.918	0.958
11BR018	-0.0723	NA	NA
11BR019	0.1822	NA	NA
11BR020	-0.0529	-0.1766	0.1237
11BR022	-0.0137	NA	NA
11BR023	0.3416	-0.6396	0.9812
11BR024	-0.0729	-0.3918	0.3189
11BR025	0.0636	-0.7953	0.8589
11BR027	-0.3309	NA	NA
11BR028	-0.1139	-0.5493	0.4354
11BR030	0.0307	-0.8789	0.9096
11BR031	0.0425	NA	NA
11BR032	0.0199	NA	NA
11BR036	0.3855	NA	NA
11BR038	-0.0697	NA	NA
11BR040	-0.0953	NA	NA
11BR042	-0.2134	NA	NA
11BR043	-0.0275	NA	NA
11BR044	0.2788	NA	NA
11BR047	-0.2829	-0.2366	-0.0463
11BR049	0.4365	NA	NA
11BR050	-0.2766	NA	NA
11BR051	-0.1215	NA	NA
11BR053	0.4457	NA	NA
11BR054	0.1847	NA	NA
11BR055	-0.0548	NA	NA
11BR056	-0.1101	NA	NA
11BR057	-0.1493	NA	NA
11BR058	-0.171	NA	NA
11BR059	-0.2406	NA	NA
11BR060	-0.0145	NA	NA
11BR072	-0.1141	NA	NA
11BR073	-0.0148	-1.1608	1.146
11BR074	-0.1931	-0.7143	0.5212
11BR075	0.3585	NA	NA
11BR076	-0.2503	NA	NA
11BR078	-0.1059	NA	NA
11BR080	-0.1019	NA	NA
13BR009	-0.0832	NA	NA
14BR005	0.1057	NA	NA
14BR008	-0.0409	NA	NA
14BR014	-0.0418	NA	NA
15BR003	0.0602	NA	NA
16BR012	0.0984	NA	NA
18BR002	-0.1426	NA	NA
18BR003	-0.0753	-1.1404	1.0651
18BR004	-0.0008	NA	NA
18BR006	-0.1748	NA	NA
18BR007	-0.0319	NA	NA
18BR009	-0.0838	NA	NA
18BR010	-0.0124	NA	NA
18BR016	-0.0751	NA	NA
18BR017	-0.0716	NA	NA
18BR019	0.1547	NA	NA
20BR001	-0.1389	NA	NA
20BR002	-0.0207	NA	NA
20BR005	0.0157	NA	NA
20BR006	-0.0344	NA	NA
20BR007	0.1873	-0.651	0.8383
20BR008	-0.1257	-0.3385	0.2128
21BR001	0.1508	NA	NA
21BR002	-0.1443	NA	NA
21BR010	NA	-0.4354	NA
22BR005	0.057	NA	NA
22BR006	-0.2078	NA	NA
604	0.4741	NA	NA
