# Supplementary material for: Five autoantibodies identified from immune complexes as breast cancer biomarkers
Source: Front Immunol. 2025 Jul 22;16:1640054. doi: 10.3389/fimmu.2025.1640054 (PMC12324166; doi:10.3389/fimmu.2025.1640054)
Supplement: Supplementary file 16 [file Table11.xlsx]

## Sheet: Sheet1
Recombinant proteins	Catalog numbers
PF4	D145249-0100
PSMB3	D625312-0100
PRPF19	D627544-0100
RTCB	D624357-0100
SDHA	D623104-0100
ENO1	D621999-0100
PTBP2	D627381-0100
PRDX6	D621159-0100
ANP32A	D622870-0100
VDAC1	D624100-0100
MMP14	D620990-0100
HSPA4	D622187-0100
