# Supplementary material for: Five autoantibodies identified from immune complexes as breast cancer biomarkers
Source: Front Immunol. 2025 Jul 22;16:1640054. doi: 10.3389/fimmu.2025.1640054 (PMC12324166; doi:10.3389/fimmu.2025.1640054)
Supplement: Supplementary file 17 [file Table12.xlsx]

## Sheet: Sheet1
Unpaired t-test
	Healthy	Breast cancer	t	p
	Mean	Mean
PRPF19	421.6	685	6.233	<0.001
ENO1	345.6	554.3	6.54	<0.001
PRDX6	267.5	425.7	5.046	<0.001
MMP14	428.7	630.5	4.888	<0.001
HSPA4	540.4	903.1	4.383	<0.001
Note:After excluding 8 samples with TNM Stage III, an unpaired t-test was performed using 65 cancer patients and 53 healthy controls.
